# Supplementary material for: A New Approach for a Safe and Reproducible Seeds Positioning for Diffusing Alpha-Emitters Radiation Therapy of Squamous Cell Skin Cancer: A Feasibility Study
Source: Cancers (Basel). 2022 Jan 4;14(1):240. doi: 10.3390/cancers14010240 (PMC8750419; doi:10.3390/cancers14010240)
Supplement: Supplementary file 1 [file cancers-14-00240-s001.zip]

Archive with 1 entries (1 files):
- cancers-1494610-supplementary.pdf
